# Supplementary material for: Prognostic Role of Specific KRAS Mutations Detected in Aspiration and Liquid Biopsies from Patients with Pancreatic Cancer
Source: Genes (Basel). 2024 Oct 7;15(10):1302. doi: 10.3390/genes15101302 (PMC11507146; doi:10.3390/genes15101302)
Supplement: Supplementary file 1 [file genes-15-01302-s001.zip]

Archive with 1 entries (1 files):
- genes-3192336-supplementary.pdf
